# Supplementary material for: Mesolimbic dopamine release precedes actively sought aversive stimuli in mice
Source: Nat Commun. 2023 Apr 27;14:2433. doi: 10.1038/s41467-023-38130-3 (PMC10140067; doi:10.1038/s41467-023-38130-3)
Supplement: Supplementary file 7 — Source Data [file 41467_2023_38130_MOESM7_ESM.xlsx]

## Sheet: Figure 1c
Figure 1c	Nose pokes (/min)
	Enriched	Empty
	0.0222222	0.0444444
	0.611111	0.688889
	0.0666667	0.188889
	0.1	0.133333
	1.65556	5.18889
	0.0444444	0.0333333
	0.144444	0.688889
	0.1	0.122222
	0.255556	0.244444
	0.0222222	0.0555556
	0.0222222	0.0444444
	0.388889	1.61111
	3.4	6.27778
	1.64444	2.45556
	0.0111111	0.0222222
	2.16667	6.55556
	0.0666667	0.188889
	4.92222	7
	0.177778	0.544444
	0.122222	0.144444
	0.111111	0.5
	0.9	2.32222
	0.0444444	0.233333

## Sheet: Figure 1d
Figure 1d	Nose pokes w/o air puff
	Enriched	Empty
	3.27778	5.38889
	3.33333	4.81111
	3.06667	4.01111
	3.42222	3.11111
	1.55556	4.67778
	3.23333	7.07778
	1.44444	1.16667
	3.05556	3
	2.15556	2.76667
	1.97778	3.37778

## Sheet: Figure 1e
Figure 1e	%ΔEmpty/Enriched
	w/ air puff	w/o air puff
	100	64.4068
	12.7273	44.3333
	166.667	30.7971
	33.3333	-9.09091
	211.333	200.714
	0	118.9
	416.667	-19.2308
	33.3333	-1.81818
	-4.34783	28.3505
	150	70.7865
	100
	275.676
	86.3946
	49.3151
	100
	294.286
	120
	166.667
	46.789
	181.25
	33.3333
	388.889
	136.842

## Sheet: Figure 1h
Figure 1h	Nose poke w/o air puff (relative to total pokes)
	Enriched	Empty
	0.6	0.666667
	0.0671141	0.0712074
	0.117647	0.214286
	0.763975	0.814465
	0.343434	0.493253

## Sheet: Figure 2b
Figure 2b	Nose pokes with muscimol+baclofen injection
	enriched		empty
	saline	mus+bac	saline	mus+bac
	0.388889	1.22222	1.61111	0.955556
	3.4	1.14444	6.27778	0.888889
	1.64444	0.222222	2.45556	0.355556
	0.0111111	0.0111111	0.0222222	0.0222222
	2.16667	0.377778	6.55556	5.8
	0.0666667	0.0666667	0.188889	0.0555556
	4.92222	0.633333	7	1.75556
	0.177778	0.144444	0.544444	0.133333
	0.122222	0.0444444	0.144444	0.155556
	0.111111	0.244444	0.5	0.4
	0.9	0.677778	2.32222	0.988889
	0.0444444	0.188889	0.233333	0.144444

## Sheet: Figure 2c
Figure 2c	example of AIC LFP and spike
	time	LFP	spike
	0	98.0008	0
	0.0025	122.094	0
	0.005	68.829	0
	0.0075	64.5246	0
	0.01	26.9927	0
	0.0125	-11.2093	0
	0.015	-25.531	0
	0.0175	-33.4294	1
	0.02	6.8802	0
	0.0225	23.6733	0
	0.025	-9.2843	0
	0.0275	18.5133	0
	0.03	41.0615	0
	0.0325	27.3457	0
	0.035	11.0907	0
	0.0375	-17.2384	0
	0.04	-28.4359	0
	0.0425	72.4451	0
	0.045	38.5932	0
	0.0475	-14.0597	0
	0.05	29.412	0
	0.0525	37.429	0
	0.055	43.1585	0
	0.0575	8.0152	0
	0.06	-7.087	0
	0.0625	19.5159	0
	0.065	12.9898	0
	0.0675	60.7536	0
	0.07	51.9806	0
	0.0725	19.8493	0
	0.075	34.0453	0
	0.0775	-21.9885	0
	0.08	9.9494	0
	0.0825	-13.1804	0
	0.085	-14.1574	1
	0.0875	38.999	0
	0.09	70.78	0
	0.0925	91.1871	1
	0.095	48.2322	0
	0.0975	120.938	0
	0.1	34.3349	0
	0.1025	3.9652	0
	0.105	36.8779	0
	0.1075	19.8798	0
	0.11	80.2845	0
	0.1125	-4.339	0
	0.115	57.333	0
	0.1175	-7.6229	0
	0.12	63.6222	0
	0.1225	66.6475	0
	0.125	-21.2178	0
	0.1275	-59.1465	0
	0.13	-196.565	1
	0.1325	42.3486	0
	0.135	7.4076	0
	0.1375	45.4213	0
	0.14	-108.058	0
	0.1425	42.762	0
	0.145	8.418	0
	0.1475	-33.8144	0
	0.15	93.0815	0
	0.1525	43.1121	0
	0.155	96.0243	0
	0.1575	-23.1956	0
	0.16	-39.0709	0
	0.1625	98.8649	0
	0.165	16.8191	0
	0.1675	2.9899	0
	0.17	61.0669	0
	0.1725	147.482	0
	0.175	82.9093	0
	0.1775	94.2676	0
	0.18	26.9695	0
	0.1825	8.923	0
	0.185	66.0329	0
	0.1875	56.9509	0
	0.19	35.0775	0
	0.1925	-3.6874	0
	0.195	-13.6936	0
	0.1975	-18.5392	1
	0.2	-5.8197	0
	0.2025	25.3731	0
	0.205	65.7018	0
	0.2075	-23.6652	0
	0.21	-7.3031	0
	0.2125	-21.5299	0
	0.215	-54.9052	0
	0.2175	40.5203	0
	0.22	113.956	0
	0.2225	101.37	0
	0.225	-30.0077	0
	0.2275	16.5651	0
	0.23	15.3408	0
	0.2325	-10.6659	0
	0.235	61.5721	0
	0.2375	18.8437	0
	0.24	12.2004	0
	0.2425	-46.2946	0
	0.245	-106.066	0
	0.2475	-82.7771	0
	0.25	16.6697	0
	0.2525	19.1324	0
	0.255	36.9788	0
	0.2575	53.3355	0
	0.26	-1.6629	0
	0.2625	18.8752	0
	0.265	-17.9031	0
	0.2675	40.404	0
	0.27	56.2016	1
	0.2725	68.3963	0
	0.275	120.645	0
	0.2775	141.354	0
	0.28	157.176	0
	0.2825	133.011	0
	0.285	166.25	0
	0.2875	68.0289	0
	0.29	64.7248	0
	0.2925	-33.7968	0
	0.295	6.8181	0
	0.2975	31.6604	0
	0.3	2.0566	0
	0.3025	-32.6823	0
	0.305	-49.2615	0
	0.3075	-65.1533	0
	0.31	-35.8476	0
	0.3125	-51.1024	0
	0.315	-53.6936	0
	0.3175	-6.1654	0
	0.32	-10.5796	0
	0.3225	-65.5154	0
	0.325	-29.8187	0
	0.3275	-41.8509	0
	0.33	28.2619	0
	0.3325	21.8805	0
	0.335	39.3537	0
	0.3375	27.2704	0
	0.34	51.2113	0
	0.3425	12.2504	0
	0.345	47.2075	0
	0.3475	-35.5999	0
	0.35	98.6454	0
	0.3525	-32.7375	0
	0.355	87.3246	0
	0.3575	4.4108	0
	0.36	109.358	0
	0.3625	80.2641	0
	0.365	81.4867	0
	0.3675	105.898	0
	0.37	110.883	0
	0.3725	132.096	0
	0.375	96.2024	0
	0.3775	39.8895	0
	0.38	59.8603	0
	0.3825	33.3361	0
	0.385	48.806	0
	0.3875	-48.7231	1
	0.39	16.7728	0
	0.3925	5.8337	0
	0.395	-6.2347	0
	0.3975	-42.1127	0
	0.4	-25.9679	0
	0.4025	17.5436	0
	0.405	0.275	0
	0.4075	-4.9123	0
	0.41	-65.651	0
	0.4125	-117.07	0
	0.415	-79.2943	0
	0.4175	-56.4508	0
	0.42	-38.6659	0
	0.4225	-30.0697	0
	0.425	10.9533	0
	0.4275	17.7624	0
	0.43	20.9595	0
	0.4325	-7.112	0
	0.435	78.1318	1
	0.4375	96.2646	0
	0.44	67.3492	0
	0.4425	133.687	0
	0.445	133.82	0
	0.4475	88.2751	0
	0.45	58.8225	0
	0.4525	70.2196	0
	0.455	41.7148	0
	0.4575	80.5474	0
	0.46	113.449	0
	0.4625	52.3927	0
	0.465	8.5979	0
	0.4675	11.528	0
	0.47	-14.357	0
	0.4725	42.1509	0
	0.475	4.7584	0
	0.4775	11.4223	0
	0.48	-6.6492	0
	0.4825	-1.9961	0
	0.485	49.3449	0
	0.4875	27.8408	0
	0.49	38.4629	0
	0.4925	-54.3125	0
	0.495	-23.254	0
	0.4975	-9.875	0
	0.5	-105.433	0
	0.5025	-53.1818	0
	0.505	-7.3686	0
	0.5075	48.2627	0
	0.51	45.4722	0
	0.5125	7.273	0
	0.515	16.1808	0
	0.5175	-15.2875	0
	0.52	6.6358	0
	0.5225	3.7181	0
	0.525	24.2253	0
	0.5275	43.4216	0
	0.53	27.8181	0
	0.5325	90.9221	0
	0.535	102.737	0
	0.5375	113.76	0
	0.54	74.9836	0
	0.5425	68.3955	0
	0.545	-6.0241	0
	0.5475	-4.8005	1
	0.55	-31.9648	0
	0.5525	-40.5539	0
	0.555	45.1397	0
	0.5575	89.0691	0
	0.56	98.4329	0
	0.5625	62.9266	0
	0.565	56.2429	0
	0.5675	28.0729	0
	0.57	-14.3927	0
	0.5725	-26.4632	0
	0.575	-16.6961	0
	0.5775	-8.1465	0
	0.58	31.8837	0
	0.5825	46.5974	0
	0.585	74.2027	0
	0.5875	-24.5861	0
	0.59	-45.048	0
	0.5925	-28.7044	0
	0.595	33.181	0
	0.5975	90.6027	0
	0.6	38.0635	0
	0.6025	-32.6755	0
	0.605	-18.5952	0
	0.6075	-36.1683	0
	0.61	-3.6106	0
	0.6125	99.8692	0
	0.615	101.569	0
	0.6175	54.0398	0
	0.62	33.0903	0
	0.6225	24.2802	0
	0.625	-3.5774	0
	0.6275	0.3316	0
	0.63	51.0717	0
	0.6325	8.7069	0
	0.635	-78.9508	0
	0.6375	-14.592	0
	0.64	15.8394	0
	0.6425	13.3949	0
	0.645	-18.8789	0
	0.6475	16.5592	0
	0.65	-16.2558	0
	0.6525	29.9551	0
	0.655	110.214	0
	0.6575	79.5382	0
	0.66	28.9365	0
	0.6625	46.913	0
	0.665	101.216	0
	0.6675	51.0887	0
	0.67	104.52	0
	0.6725	83.9944	0
	0.675	39.4941	0
	0.6775	124.249	0
	0.68	108.986	1
	0.6825	14.1839	0
	0.685	-39.1796	0
	0.6875	-96.1256	0
	0.69	-45.4234	0
	0.6925	-51.5897	0
	0.695	-8.1383	0
	0.6975	-54.0792	0
	0.7	-72.4186	0
	0.7025	-6.6585	0
	0.705	-73.2966	0
	0.7075	-18.8261	0
	0.71	126.014	0
	0.7125	127.238	0
	0.715	65.365	0
	0.7175	42.1661	0
	0.72	-17.0844	0
	0.7225	34.139	1
	0.725	-80.8867	0
	0.7275	108.615	0
	0.73	33.922	0
	0.7325	66.8078	0
	0.735	-77.4548	0
	0.7375	71.9037	0
	0.74	96.1484	0
	0.7425	50.2896	0
	0.745	-6.9176	0
	0.7475	56.2756	0
	0.75	21.6115	0
	0.7525	82.3256	1
	0.755	-27.1039	0
	0.7575	49.0442	0
	0.76	5.734	0
	0.7625	90.4224	0
	0.765	-132.44	0
	0.7675	137.841	0
	0.77	11.2041	0
	0.7725	122.334	0
	0.775	85.9093	0
	0.7775	-21.3918	0
	0.78	-162.895	0
	0.7825	-13.4262	0
	0.785	16.6883	0
	0.7875	-90.1267	0
	0.79	49.3062	0
	0.7925	19.6675	0
	0.795	48.392	0
	0.7975	50.6697	0
	0.8	50.9471	0
	0.8025	31.1774	0
	0.805	28.3216	0
	0.8075	45.0989	0
	0.81	112.487	1
	0.8125	91.9739	1
	0.815	68.8048	0
	0.8175	45.2356	0
	0.82	45.031	0
	0.8225	37.4646	0
	0.825	8.0689	0
	0.8275	25.3845	0
	0.83	-14.5404	0
	0.8325	-19.9005	0
	0.835	-30.8842	0
	0.8375	-108.674	0
	0.84	-110.699	0
	0.8425	-46.3821	0
	0.845	-6.1453	0
	0.8475	7.8425	0
	0.85	-55.0865	0
	0.8525	-15.5996	0
	0.855	4.1356	0
	0.8575	61.4506	0
	0.86	98.1749	0
	0.8625	139.136	0
	0.865	87.4083	0
	0.8675	106.313	1
	0.87	45.9183	0
	0.8725	115.787	0
	0.875	110.229	1
	0.8775	83.8	0
	0.88	84.0496	0
	0.8825	94.0244	0
	0.885	31.5161	0
	0.8875	36.0619	0
	0.89	35.9445	0
	0.8925	18.6924	0
	0.895	-122.92	0
	0.8975	45.1271	0
	0.9	-96.4	0
	0.9025	-6.4892	0
	0.905	-68.6324	0
	0.9075	66.9246	0
	0.91	-51.8179	0
	0.9125	-26.8633	1
	0.915	84.2805	0
	0.9175	-28.1479	0
	0.92	-40.4144	0
	0.9225	35.4608	0
	0.925	-7.7967	0
	0.9275	-27.966	0
	0.93	-30.3307	0
	0.9325	56.3208	0
	0.935	61.1954	0
	0.9375	108.745	0
	0.94	71.4175	0
	0.9425	-6.8449	0
	0.945	-54.8537	0
	0.9475	-57.175	0
	0.95	6.6215	0
	0.9525	37.7124	0
	0.955	40.0213	0
	0.9575	38.2197	0
	0.96	-36.773	0
	0.9625	67.462	0
	0.965	41.093	0
	0.9675	100.789	0
	0.97	24.9721	0
	0.9725	243.815	0
	0.975	137.494	0
	0.9775	170.943	0
	0.98	157.347	0
	0.9825	76.4027	0
	0.985	-59.4401	0
	0.9875	-24.2212	0
	0.99	5.7779	0
	0.9925	46.2855	0
	0.995	-52.96	0
	0.9975	-6.9601	0
	1	-32.2055	0
	1.0025	11.3234	0
	1.005	-52.8433	0
	1.0075	-85.6655	0
	1.01	-76.3436	1
	1.0125	-61.3193	0
	1.015	-120.026	0
	1.0175	20.3587	0
	1.02	-204.586	0
	1.0225	-26.5258	0
	1.025	-44.8758	0
	1.0275	-47.7976	1
	1.03	194.547	0
	1.0325	86.9926	0
	1.035	122.624	0
	1.0375	-84.7323	0
	1.04	302.997	0
	1.0425	26.6252	0
	1.045	253.708	0
	1.0475	153.791	0
	1.05	-103.594	0
	1.0525	2.328	0
	1.055	53.3148	0
	1.0575	14.6133	0
	1.06	116.957	0
	1.0625	91.8174	0
	1.065	70.9017	0
	1.0675	126.406	0
	1.07	21.7664	0
	1.0725	-72.3433	0
	1.075	30.9932	0
	1.0775	-44.5654	0
	1.08	22.3838	0
	1.0825	-25.7607	0
	1.085	-5.1021	0
	1.0875	2.2556	0
	1.09	93.9602	0
	1.0925	-32.8367	0
	1.095	-89.7286	0
	1.0975	56.1988	0
	1.1	-4.1316	0
	1.1025	2.2138	0
	1.105	-66.8197	0
	1.1075	-6.5235	0
	1.11	-69.9252	0
	1.1125	-69.0377	0
	1.115	-84.8589	0
	1.1175	9.3786	0
	1.12	35.9571	0
	1.1225	14.9236	0
	1.125	63.3387	0
	1.1275	82.026	0
	1.13	91.3208	0
	1.1325	-5.4317	0
	1.135	110.622	0
	1.1375	130.843	0
	1.14	166.595	0
	1.1425	72.7463	0
	1.145	9.1638	0
	1.1475	141.714	0
	1.15	-5.9927	0
	1.1525	17.6506	0
	1.155	70.991	0
	1.1575	81.8661	0
	1.16	5.1018	0
	1.1625	-79.2388	0
	1.165	-63.1072	0
	1.1675	-14.7196	0
	1.17	51.9417	0
	1.1725	-0.8717	0
	1.175	-13.4243	0
	1.1775	-21.7463	0
	1.18	28.1168	0
	1.1825	31.355	0
	1.185	49.6453	0
	1.1875	21.6533	0
	1.19	-25.2159	0
	1.1925	45.6853	0
	1.195	40.9982	0
	1.1975	46.8603	0
	1.2	68.4078	0
	1.2025	47.0276	0
	1.205	19.8597	0
	1.2075	-10.7003	0
	1.21	-75.2492	0
	1.2125	-35.8741	0
	1.215	35.5994	0
	1.2175	-24.391	0
	1.22	9.3571	0
	1.2225	27.3118	0
	1.225	37.7081	0
	1.2275	-0.7022	0
	1.23	3.8505	0
	1.2325	27.6527	0
	1.235	-8.242	0
	1.2375	-2.5142	0
	1.24	22.6706	0
	1.2425	57.9102	0
	1.245	88.0645	0
	1.2475	44.7533	0
	1.25	36.3542	0
	1.2525	14.2506	0
	1.255	117.579	0
	1.2575	80.2273	0
	1.26	47.8308	0
	1.2625	41.7716	0
	1.265	31.6748	0
	1.2675	96.9069	0
	1.27	79.5737	0
	1.2725	55.5178	0
	1.275	47.3175	0
	1.2775	38.535	0
	1.28	-16.5347	0
	1.2825	-8.6148	0
	1.285	-25.197	0
	1.2875	2.4582	0
	1.29	-0.6789	0
	1.2925	-3.906	0
	1.295	-47.2886	0
	1.2975	-74.4088	0
	1.3	12.136	0
	1.3025	67.2346	0
	1.305	-10.9861	0
	1.3075	25.8406	0
	1.31	-96.1762	0
	1.3125	-58.4332	0
	1.315	-35.3306	0
	1.3175	-0.2696	0
	1.32	4.8499	0
	1.3225	46.1314	0
	1.325	56.684	0
	1.3275	-19.6257	0
	1.33	-55.6715	0
	1.3325	88.4336	0
	1.335	178.839	0
	1.3375	102.209	0
	1.34	99.4691	0
	1.3425	53.0638	0
	1.345	43.9508	0
	1.3475	82.604	0
	1.35	97.5125	0
	1.3525	83.4303	0
	1.355	65.6258	0
	1.3575	43.1307	0
	1.36	31.2388	0
	1.3625	25.7551	0
	1.365	58.4942	0
	1.3675	5.2786	0
	1.37	18.6877	0
	1.3725	-30.9442	0
	1.375	16.2206	0
	1.3775	4.0218	0
	1.38	-21.2006	0
	1.3825	-60.3574	0
	1.385	-19.6117	0
	1.3875	12.1203	0
	1.39	-19.8321	0
	1.3925	-22.1446	1
	1.395	-67.4982	0
	1.3975	-64.5803	0
	1.4	-85.3343	0
	1.4025	-63.2099	0
	1.405	-4.9129	0
	1.4075	58.3451	1
	1.41	21.8471	0
	1.4125	118.121	0
	1.415	140.192	0
	1.4175	86.08	0
	1.42	82.5533	0
	1.4225	65.3785	0
	1.425	48.8209	0
	1.4275	67.3959	0
	1.43	51.3693	0
	1.4325	26.508	0
	1.435	72.5805	0
	1.4375	54.6074	0
	1.44	-1.6383	0
	1.4425	18.6186	0
	1.445	54.1557	0
	1.4475	2.2527	0
	1.45	34.6911	0
	1.4525	5.7535	0
	1.455	-33.0268	0
	1.4575	13.633	0
	1.46	71.2647	0
	1.4625	59.398	0
	1.465	73.5592	0
	1.4675	23.5206	0
	1.47	8.7988	0
	1.4725	-34.3457	0
	1.475	10.8398	0
	1.4775	-26.4002	0
	1.48	-25.0803	0
	1.4825	-23.2253	0
	1.485	54.8798	0
	1.4875	-16.8108	0
	1.49	-8.3537	0
	1.4925	-58.8166	0
	1.495	-77.7775	0
	1.4975	-47.3244	0
	1.5	29.1954	0
	1.5025	46.6761	1
	1.505	115.005	0
	1.5075	101.814	0
	1.51	53.2289	0
	1.5125	-13.8742	0
	1.515	-24.3719	0
	1.5175	33.6109	0
	1.52	19.4522	0
	1.5225	34.2851	0
	1.525	120	1
	1.5275	173.495	0
	1.53	152.931	0
	1.5325	95.4791	0
	1.535	37.8251	0
	1.5375	86.42	1
	1.54	63.2307	1
	1.5425	8.4913	0
	1.545	-44.5466	0
	1.5475	-46.3635	0
	1.55	-72.1723	0
	1.5525	-48.1681	0
	1.555	-89.7793	0
	1.5575	-22.1681	0
	1.56	-94.4822	0
	1.5625	82.6445	1
	1.565	26.0893	0
	1.5675	48.2399	0
	1.57	-6.0088	0
	1.5725	-26.7557	0
	1.575	-36.097	1
	1.5775	-63.3776	0
	1.58	86.3062	0
	1.5825	122.104	0
	1.585	70.9097	0
	1.5875	92.6088	0
	1.59	59.8266	0
	1.5925	59.1761	0
	1.595	16.7567	0
	1.5975	62.6529	0
	1.6	50.4325	0
	1.6025	26.8967	0
	1.605	-4.6713	0
	1.6075	15.2442	0
	1.61	0.641	0
	1.6125	-37.2504	0
	1.615	12.534	0
	1.6175	120.442	0
	1.62	150.159	0
	1.6225	17.8535	0
	1.625	-27.5631	0
	1.6275	25.5589	0
	1.63	24.1124	0
	1.6325	33.9849	0
	1.635	-9.9394	0
	1.6375	-60.277	0
	1.64	-94.1437	0
	1.6425	25.3479	0
	1.645	76.3404	0
	1.6475	-15.5168	0
	1.65	-88.5657	0
	1.6525	-8.1384	0
	1.655	51.6941	0
	1.6575	61.6228	0
	1.66	30.8518	0
	1.6625	46.598	0
	1.665	77.8417	0
	1.6675	86.5765	0
	1.67	54.5587	1
	1.6725	52.0565	0
	1.675	4.8494	0
	1.6775	-3.7729	0
	1.68	-13.5124	0
	1.6825	-43.3133	0
	1.685	61.8854	0
	1.6875	60.8991	0
	1.69	20.795	0
	1.6925	29.1411	0
	1.695	18.754	0
	1.6975	55.1974	0
	1.7	33.0305	0
	1.7025	93.0565	0
	1.705	70.8211	0
	1.7075	25.1119	0
	1.71	-23.7933	0
	1.7125	-5.8765	0
	1.715	-22.8803	0
	1.7175	49.4417	0
	1.72	54.5751	0
	1.7225	29.745	0
	1.725	40.9164	0
	1.7275	24.5446	0
	1.73	-24.6734	0
	1.7325	-5.5481	0
	1.735	11.8536	0
	1.7375	-56.2899	0
	1.74	-13.8037	1
	1.7425	-6.5148	0
	1.745	10.7495	0
	1.7475	-53.0867	0
	1.75	15.6534	0
	1.7525	-12.849	0
	1.755	33.5931	0
	1.7575	44.4234	0
	1.76	10.0941	0
	1.7625	35.8163	0
	1.765	36.811	0
	1.7675	65.0598	0
	1.77	55.055	0
	1.7725	75.8	0
	1.775	181.559	0
	1.7775	127.608	0
	1.78	16.9806	0
	1.7825	54.4728	0
	1.785	88.138	0
	1.7875	67.2873	0
	1.79	11.2387	0
	1.7925	-29.4345	0
	1.795	32.8449	0
	1.7975	56.1569	0
	1.8	18.3327	0
	1.8025	-72.0468	0
	1.805	-50.1519	0
	1.8075	0.3439	0
	1.81	-27.7367	0
	1.8125	-119.826	0
	1.815	-68.6141	0
	1.8175	-47.7955	0
	1.82	-19.0743	0
	1.8225	-6.4125	0
	1.825	94.7196	0
	1.8275	20.5925	0
	1.83	26.4681	0
	1.8325	2.3499	0
	1.835	40.7329	0
	1.8375	89.1044	0
	1.84	127.195	0
	1.8425	55.2276	0
	1.845	44.4217	0
	1.8475	2.4906	0
	1.85	64.3949	0
	1.8525	70.3422	0
	1.855	123.789	0
	1.8575	59.6906	0
	1.86	-33.9961	0
	1.8625	111.936	0
	1.865	31.6981	0
	1.8675	-19.748	0
	1.87	-9.9354	0
	1.8725	-22.6434	0
	1.875	-22.8968	0
	1.8775	17.5343	0
	1.88	46.8846	0
	1.8825	79.3936	0
	1.885	15.3055	0
	1.8875	32.8685	0
	1.89	21.8349	0
	1.8925	-19.2897	0
	1.895	-112.997	0
	1.8975	-46.776	0
	1.9	-37.1155	0
	1.9025	2.7473	0
	1.905	108.075	0
	1.9075	74.3784	0
	1.91	26.6684	0
	1.9125	-56.0475	1
	1.915	8.9858	0
	1.9175	70.2703	0
	1.92	58.0542	0
	1.9225	21.8319	0
	1.925	34.8438	1
	1.9275	9.3261	0
	1.93	94.7613	0
	1.9325	31.3779	0
	1.935	66.4015	0
	1.9375	63.3043	0
	1.94	31.0566	1
	1.9425	56.6271	0
	1.945	-9.0167	1
	1.9475	-22.4068	0
	1.95	56.9253	0
	1.9525	42.2	1
	1.955	19.3902	0
	1.9575	1.9723	0
	1.96	-8.0727	1
	1.9625	-21.0091	0
	1.965	33.155	0
	1.9675	-46.8326	0
	1.97	32.7833	0
	1.9725	26.2646	0
	1.975	13.381	0
	1.9775	49.1594	0
	1.98	-4.6159	0
	1.9825	11.0968	0
	1.985	45.3456	0
	1.9875	8.9349	0
	1.99	-13.0752	0
	1.9925	-22.8703	0
	1.995	29.118	0
	1.9975	68.9607	0
	2	33.7306	0

## Sheet: Figure 2e
Figure 2e	AIC gamma power relative to poke
	time relative to poke	mean	mean-95%CI	mean+95%CI
	-37.5	-0.0671	-2.2101	2.1801
	-32.5	-0.2554	-2.1591	1.5419
	-27.5	0.1866	-0.7865	1.1736
	-22.5	-0.0893	-1.0422	0.8642
	-17.5	0.8645	-1.0282	2.7918
	-12.5	0.1946	-2.0988	2.4571
	-7.5	1.8093	-0.5362	4.2003
	-2.5	1.7889	-0.6311	4.2934
	2.5	2.5197	0.4544	4.7469
	7.5	0.2905	-2.1551	2.9131
	12.5	0.9072	-1.2619	3.186
	17.5	0.8809	-1.6037	3.4484
	22.5	0.9668	-1.4933	3.7005
	27.5	0.7792	-1.8729	3.5038
	32.5	0.469	-2.1213	3.1808
	37.5	1.1034	-1.4269	3.7429

## Sheet: Figure 2g
Figure 2g	optogenetical stimulation of AIC in empty chamber
	nostim	40Hz
	23.6333	34.5444
	2.48889	8.58889
	2.45556	11.9222
	0.844444	0.244444
	0.588889	1.17778
	2.93333	2.2
	0.655556	1.67778

## Sheet: Figure 3b
Figure 3b	DA concentration (reward)
	time	mean		pre	during	post
	-4.975	0.5151		0.0443368	0.156818	0.0757092
	-4.925	0.4892		0.0058935	0.041319	0.01645
	-4.875	0.4174		0.100881	0.144151	0.0882202
	-4.825	0.3582		0.033132	0.0681325	0.0210549
	-4.775	0.4019		0.00620426	0.0608274	-0.00486249
	-4.725	0.2059		-0.0150001	0.0228514	-0.0110986
	-4.675	0.5287		0.0154579	0.0478436	0.0277414
	-4.625	0.5132		0.054122	0.075162	0.0545959
	-4.575	0.1351
	-4.525	0.3741
	-4.475	0.158
	-4.425	-0.3326
	-4.375	-0.3504
	-4.325	-0.2412
	-4.275	-0.2067
	-4.225	-0.1528
	-4.175	-0.2909
	-4.125	0.2014
	-4.075	-0.2087
	-4.025	0.1188
	-3.975	0.4369
	-3.925	-0.0947
	-3.875	0.031
	-3.825	0.1567
	-3.775	0.2345
	-3.725	0.2983
	-3.675	-0.0754
	-3.625	0.0921
	-3.575	-0.1574
	-3.525	-0.1984
	-3.475	-0.4822
	-3.425	-0.2361
	-3.375	0.1424
	-3.325	-0.2486
	-3.275	-0.3592
	-3.225	-0.2635
	-3.175	-0.5506
	-3.125	-0.3205
	-3.075	-0.646
	-3.025	-0.1861
	-2.975	-0.3045
	-2.925	-0.2882
	-2.875	-0.198
	-2.825	-0.2297
	-2.775	-0.396
	-2.725	-0.0696
	-2.675	-0.0088425
	-2.625	0.1582
	-2.575	0.1681
	-2.525	0.0176
	-2.475	0.0963
	-2.425	0.4391
	-2.375	0.1694
	-2.325	0.1433
	-2.275	0.1267
	-2.225	0.476
	-2.175	0.1325
	-2.125	0.2509
	-2.075	0.1122
	-2.025	-0.0615
	-1.975	0.2952
	-1.925	0.3366
	-1.875	0.4782
	-1.825	0.1715
	-1.775	-0.01
	-1.725	0.0731
	-1.675	0.3545
	-1.625	0.2614
	-1.575	-0.0795
	-1.525	-0.1845
	-1.475	0.0196
	-1.425	-0.1842
	-1.375	-0.2275
	-1.325	0.369
	-1.275	0.2109
	-1.225	0.3395
	-1.175	-0.0342
	-1.125	-0.112
	-1.075	0.0984
	-1.025	0.00085576
	-0.975	0.112
	-0.925	0.5851
	-0.875	0.7385
	-0.825	0.7573
	-0.775	0.4616
	-0.725	0.6404
	-0.675	0.7667
	-0.625	1.3876
	-0.575	2.1456
	-0.525	1.8919
	-0.475	2.5368
	-0.425	3.2339
	-0.375	3.66
	-0.325	3.8595
	-0.275	4.6431
	-0.225	5.643
	-0.175	6.4333
	-0.125	6.5972
	-0.075	7.7809
	-0.025	9.1283
	0.025	9.7619
	0.075	9.8903
	0.125	10.1074
	0.175	9.9931
	0.225	9.8543
	0.275	9.7166
	0.325	9.1174
	0.375	8.9001
	0.425	8.1589
	0.475	7.8011
	0.525	7.7829
	0.575	7.3363
	0.625	6.8191
	0.675	6.4096
	0.725	5.6933
	0.775	5.7051
	0.825	5.2743
	0.875	5.2151
	0.925	4.9016
	0.975	4.4233
	1.025	3.9688
	1.075	3.7202
	1.125	3.4587
	1.175	3.1211
	1.225	3.1809
	1.275	2.9543
	1.325	2.9632
	1.375	2.6966
	1.425	2.4728
	1.475	2.5421
	1.525	2.1842
	1.575	2.4596
	1.625	2.3765
	1.675	2.1176
	1.725	2.1979
	1.775	2.0082
	1.825	1.9474
	1.875	2.2757
	1.925	1.8415
	1.975	1.7609
	2.025	1.6463
	2.075	1.5857
	2.125	1.5406
	2.175	1.1867
	2.225	1.2844
	2.275	1.2015
	2.325	1.0338
	2.375	1.2778
	2.425	1.0856
	2.475	0.6705
	2.525	0.5415
	2.575	0.6886
	2.625	0.7735
	2.675	0.9729
	2.725	1.0444
	2.775	1.0243
	2.825	1.1094
	2.875	0.9474
	2.925	0.9881
	2.975	1.1111
	3.025	0.9494
	3.075	1.1681
	3.125	0.812
	3.175	1.2605
	3.225	1.355
	3.275	1.218
	3.325	0.8946
	3.375	1.0747
	3.425	1.2077
	3.475	1.2886
	3.525	0.7741
	3.575	1.1994
	3.625	0.6535
	3.675	0.8115
	3.725	0.7159
	3.775	0.9228
	3.825	1.0274
	3.875	0.9012
	3.925	1.3052
	3.975	0.8586
	4.025	0.9575
	4.075	0.804
	4.125	1.0356
	4.175	1.2373
	4.225	1.2185
	4.275	1.2318
	4.325	1.4601
	4.375	1.2054
	4.425	0.9501
	4.475	1.1224
	4.525	1.0969
	4.575	0.7488
	4.625	0.7846
	4.675	0.8495
	4.725	0.7142
	4.775	0.8177
	4.825	0.5311
	4.875	-0.0212
	4.925	0.0136
	4.975	-0.1663

## Sheet: Figure 3e
Figure 3e	DA concentration (air puff)
		mean
	time	nose poke w/ air puff	nose poke w/o air puff	passive air puff		nose poke w/ air puff				nose poke w/o air puff				passive air puff
	-4.975	0.2274	-0.2251	0.1403		pre	during	post		pre	during	post		pre	during	post
	-4.925	0.2079	-0.2034	0.1046		0.0266657	0.0167874	-0.00432351		8.4332e-05	-0.003191	0.00563429		-0.000775981	-0.00034411	-0.00373725
	-4.875	0.2286	-0.1941	0.2729		0.00552385	0.00677915	-0.00487501		-0.00144404	0.00217042	0.00133029		-0.000790925	-0.00620225	-0.00207007
	-4.825	0.369	-0.1228	0.2185		0.0441527	0.0393815	-0.0156224		-0.00658077	-0.00850602	0.0103897		-0.00285161	0.00433202	-0.01133
	-4.775	0.299	-0.3158	0.2631		0.0184771	0.0432593	5.22829e-05		0.00420037	0.00651344	-0.000890451		0.00114706	-0.00267181	0.00206073
	-4.725	0.1183	-0.311	0.1908		0.00574753	0.00931149	-0.00165708		-0.0038152	0.000459401	0.00374453		0.0158893	0.00660141	-0.00523193
	-4.675	0.2115	-0.4704	0.1915		0.000950677	0.00487623	0.00020264		-0.00418518	0.00140823	-0.00559835		-0.00463097	0.000672116	-0.0061552
	-4.625	0.3447	-0.2941	0.0112		0.0135887	0.0118585	0.00190677		0.00335645	-0.000240402	0.00329555		-0.000527751	0.00262117	-0.00361058
	-4.575	0.2747	-0.1144	-0.0066037		0.0051401	0.00615147	-0.00225724		0.0020926	0.00235421	-0.00198861		0.00807798	0.0175585	-0.0107916
	-4.525	0.2751	-0.1351	0.0019797
	-4.475	0.3295	0.0629	0.0811
	-4.425	0.3194	-0.0311	0.0225
	-4.375	0.5021	-0.0621	-0.2668
	-4.325	0.19	-0.294	-0.0041596
	-4.275	0.1462	-0.029	0.0342
	-4.225	0.1831	-0.1169	0.0198
	-4.175	0.098	-0.3713	-0.3354
	-4.125	0.0239	0.0936	0.0904
	-4.075	0.1725	0.0805	0.1451
	-4.025	0.1538	0.1325	0.1545
	-3.975	0.1455	-0.2549	0.0799
	-3.925	0.1075	-0.2882	0.2638
	-3.875	0.1093	0.0839	0.2503
	-3.825	0.0091062	-0.2063	0.3074
	-3.775	0.1526	-0.0918	0.2151
	-3.725	-0.0553	-0.0126	0.255
	-3.675	0.1487	0.1027	0.3289
	-3.625	0.0743	0.0486	0.3232
	-3.575	0.0784	0.108	0.1797
	-3.525	-0.1589	-0.0427	-0.0136
	-3.475	0.0449	-0.1101	0.1029
	-3.425	0.1443	0.1181	-0.0578
	-3.375	0.4188	-0.1828	-0.0622
	-3.325	0.2974	0.0438	-0.2521
	-3.275	0.3632	-0.1555	0.0592
	-3.225	0.2914	-0.2399	-0.2176
	-3.175	0.3977	0.124	-0.0030972
	-3.125	0.3042	-0.0131	-0.0020575
	-3.075	0.507	0.1388	-0.1577
	-3.025	0.2024	0.1012	-0.0667
	-2.975	0.2251	0.2155	-0.0322
	-2.925	0.1485	-0.0158	-0.1022
	-2.875	0.0547	0.2552	-0.0514
	-2.825	0.0461	0.2835	-0.0787
	-2.775	-0.0555	0.0283	0.0238
	-2.725	-0.0794	0.1613	0.0283
	-2.675	-0.2809	-0.081	0.0241
	-2.625	-0.1643	0.0619	-0.0811
	-2.575	-0.2508	0.146	-0.0597
	-2.525	-0.1239	0.1877	-0.0076639
	-2.475	-0.1674	-0.1027	0.1442
	-2.425	-0.1256	-0.0798	0.0684
	-2.375	-0.099	-0.2062	0.0362
	-2.325	-0.1132	-0.2183	0.0583
	-2.275	-0.0206	-0.0754	0.0137
	-2.225	0.0231	-0.0072463	0.0721
	-2.175	0.0537	-0.2352	-0.0289
	-2.125	0.1522	-0.0041743	-0.1249
	-2.075	0.1296	-0.0946	-0.055
	-2.025	0.0585	-0.1549	-0.1962
	-1.975	0.2382	-0.1248	-0.1047
	-1.925	-0.0795	-0.1681	-0.2084
	-1.875	0.0563	-0.2098	0.0618
	-1.825	0.0114	-0.034	-0.0414
	-1.775	0.2787	-0.1655	0.0043347
	-1.725	0.3817	-0.0369	-0.0569
	-1.675	0.101	-0.4564	-0.0941
	-1.625	0.3069	-0.0677	0.1364
	-1.575	0.0194	-0.0523	0.0631
	-1.525	-0.0025196	-0.4096	-0.0411
	-1.475	-0.087	-0.4493	-0.0321
	-1.425	-0.1041	-0.5313	0.0943
	-1.375	-0.0257	-0.5941	0.1577
	-1.325	0.2875	-0.4545	-0.1127
	-1.275	0.1094	-0.4706	0.0286
	-1.225	0.2864	-0.0467	0.0663
	-1.175	0.2171	-0.103	-0.149
	-1.125	0.5134	-0.468	-0.1419
	-1.075	0.6002	-0.2245	0.0901
	-1.025	0.5646	-0.0232	0.0934
	-0.975	0.6333	-0.0209	0.0802
	-0.925	0.9344	0.0736	-0.062
	-0.875	0.5882	-0.0505	0.1575
	-0.825	0.8746	-0.1169	-0.0518
	-0.775	0.9042	-0.3328	0.1474
	-0.725	0.8554	-0.8222	0.0131
	-0.675	0.7319	-0.4377	0.0977
	-0.625	0.8775	-0.015	0.1602
	-0.575	1.0388	0.0218	0.1779
	-0.525	1.0341	0.0975	0.1755
	-0.475	1.4031	0.3214	0.3749
	-0.425	1.2714	0.0526	-0.0654
	-0.375	1.419	0.0252	0.3168
	-0.325	1.7804	0.1288	0.2616
	-0.275	2.0185	0.2468	0.2232
	-0.225	2.1749	0.2125	0.3826
	-0.175	2.2374	0.3109	0.3784
	-0.125	2.2676	0.75	0.2716
	-0.075	2.5537	0.778	0.3955
	-0.025	3.1062	0.9266	0.5292
	0.025	4.682	0.4678	0.7194
	0.075	4.7126	0.1629	1.5269
	0.125	4.3636	0.2602	2.5171
	0.175	3.9246	-0.0982	2.2058
	0.225	3.3991	-0.2812	1.8028
	0.275	2.8807	-0.3739	1.267
	0.325	2.2269	-0.276	0.7388
	0.375	1.9044	-0.0080224	0.4125
	0.425	1.5476	-0.4593	-0.0006072
	0.475	0.9798	-0.2336	0.0102
	0.525	0.7417	-0.1307	-0.2151
	0.575	0.4776	0.0682	-0.3166
	0.625	0.4281	0.1022	-0.2671
	0.675	0.3458	0.0746	-0.2663
	0.725	0.3602	0.2647	-0.3775
	0.775	0.1352	0.1011	-0.682
	0.825	0.0894	-0.0036387	-0.6174
	0.875	-0.1142	0.0366	-0.5333
	0.925	0.0466	-0.0946	-0.5303
	0.975	0.0934	-0.2515	-0.462
	1.025	0.1394	0.0361	-0.5691
	1.075	-0.0981	0.0774	-0.6711
	1.125	-0.2287	0.1422	-0.5321
	1.175	-0.0093936	0.2184	-0.465
	1.225	-0.1268	0.0024072	-0.4914
	1.275	-0.1469	0.0375	-0.4354
	1.325	-0.0461	0.0416	-0.2484
	1.375	-0.0837	0.1032	-0.4837
	1.425	-0.2533	-0.2568	-0.4966
	1.475	-0.2286	-0.2564	-0.4413
	1.525	-0.4215	0.1253	-0.3521
	1.575	-0.3636	0.1322	-0.4516
	1.625	-0.3983	0.404	-0.612
	1.675	-0.2941	0.2122	-0.4783
	1.725	-0.4262	0.1672	-0.4772
	1.775	-0.4911	0.3353	-0.4411
	1.825	-0.4467	0.2273	-0.2826
	1.875	-0.4	0.2258	-0.498
	1.925	-0.4173	-0.3033	-0.3795
	1.975	-0.2528	0.1007	-0.3272
	2.025	-0.3719	-0.0854	-0.3681
	2.075	-0.1896	0.3509	-0.3055
	2.125	-0.2693	0.189	-0.1298
	2.175	-0.231	0.3992	0.0766
	2.225	-0.2255	0.2679	-0.02
	2.275	0.0737	0.4216	-0.1973
	2.325	-0.2168	0.427	-0.1419
	2.375	-0.0656	0.2998	-0.054
	2.425	-0.3298	0.0065815	-0.2301
	2.475	-0.1386	0.3148	-0.022
	2.525	-0.1188	0.2215	-0.0101
	2.575	-0.1738	0.5281	0.0036515
	2.625	-0.1046	0.1258	-0.1683
	2.675	-0.0375	0.0583	-0.0767
	2.725	0.0426	-0.0544	0.0902
	2.775	0.0132	-0.0434	0.0654
	2.825	0.2697	0.0092054	0.1633
	2.875	0.1535	-0.2376	0.0701
	2.925	0.2907	0.031	0.2253
	2.975	0.1287	-0.0271	0.2596
	3.025	0.1774	-0.2628	0.2802
	3.075	0.4236	-0.4069	0.1771
	3.125	0.2898	-0.6643	0.2279
	3.175	0.3568	-0.3995	0.0614
	3.225	0.2824	-0.6224	0.0284
	3.275	0.339	-0.5888	0.2677
	3.325	0.2273	-0.5598	0.266
	3.375	0.4285	-0.3924	0.1667
	3.425	0.2501	-0.7791	-0.0584
	3.475	0.1688	-0.4691	0.0159
	3.525	0.4009	-0.6581	0.1366
	3.575	0.0945	-0.5996	0.3924
	3.625	0.2534	-0.3324	0.311
	3.675	0.1019	-0.1899	0.173
	3.725	0.434	0.0028814	0.2181
	3.775	0.4647	0.2258	0.1534
	3.825	0.3223	0.0485	0.2592
	3.875	0.4915	-0.038	0.1558
	3.925	0.4647	0.116	0.1752
	3.975	0.6027	-0.1468	0.0462
	4.025	0.6533	-0.1997	0.0353
	4.075	0.6265	0.0861	-0.0382
	4.125	0.7467	-0.4272	0.0429
	4.175	0.5564	-0.3801	0.1277
	4.225	0.4725	0.3183	0.0205
	4.275	0.546	0.2009	0.1174
	4.325	0.1944	0.0234	0.389
	4.375	0.206	-0.1794	0.1994
	4.425	0.0513	-0.1909	0.2175
	4.475	0.0672	-0.1005	0.2235
	4.525	0.0461	-0.2936	0.1552
	4.575	0.1526	-0.1824	0.3198
	4.625	0.2525	-0.0416	0.325
	4.675	0.192	0.2844	0.2751
	4.725	0.3095	0.1249	0.2182
	4.775	0.1599	0.277	0.2273
	4.825	0.2492	0.2165	0.2948
	4.875	0.0867	0.262	0.0334
	4.925	0.2659	0.2235	0.2135
	4.975	0.0853	0.601	0.1066
																0.1347

[truncated: 57 more sheets: Figure 4b, Figure 4c, Figure 4d, Figure 4e, Figure 4f, Figure 4g, Figure S1, Figure S2a, Figure S2b, Figure S2c, Figure S2d, Figure S2e, Figure S2f, Figure S3, Figure S4a, Figure S4b, Figure S4c, Figure S4d, Figure S4e, Figure S5a …]
